# Supplementary material for: Xerophytic Lichens from Gypsiferous Outcrops of Arid Areas of Andalusia as a Source of Anti-Phytopathogenic Depsides
Source: J Fungi (Basel). 2023 Aug 30;9(9):887. doi: 10.3390/jof9090887 (PMC10532656; doi:10.3390/jof9090887)
Supplement: Supplementary file 1 [file jof-09-00887-s001.zip]

Archive with 1 entries (1 files):
- jof-2551900-supplementary.pdf
